# Supplementary material for: Risk Factors for Internal Jugular Vein Thrombosis 1 Month After Non-Cuffed Hemodialysis Catheter Removal
Source: J Clin Med. 2024 Dec 13;13(24):7579. doi: 10.3390/jcm13247579 (PMC11679927; doi:10.3390/jcm13247579)
Supplement: Supplementary file 1 [file jcm-13-07579-s001.zip]

Archive with 1 entries (1 files):
- jcm-3344674-supplementary.pdf
